# Supplementary material for: Phosducin-like 3 is a novel prognostic and onco-immunological biomarker in glioma: A multi-omics analysis with experimental verification
Source: Front Immunol. 2023 Mar 15;14:1128151. doi: 10.3389/fimmu.2023.1128151 (PMC10050339; doi:10.3389/fimmu.2023.1128151)
Supplement: Supplementary Table 1 — The clinicopathological characteristics of 94 patients in our cohort. [file Table_1.xlsx]

## Sheet: Sheet1
Inpatient No.	Gender	Age	WHO Grade	Histology	IDH status	Date of admission	Date of death	status	OS
2138468	male	47	G4	glioblastoma	IDH（WT）	2019-12-06		alive	1084
8143235	female	63	G4	glioblastoma	IDH（WT）	2018-07-18	2019-01-14	dead	180
1848828	male	60	G4	glioblastoma	NA	2017-06-03	2017-08-23	dead	81
8110273	female	21	G4	glioblastoma	NA	2017-04-05	2017-08-26	dead	143
1624201	male	55	G4	glioblastoma	NA	2018-06-25	2020-05-04	dead	679
1962469	male	48	G4	glioblastoma	IDH（WT）	2018-07-14		alive	1594
2213518	male	55	G4	glioblastoma	IDH（WT）	2020-11-03	2021-04-15	dead	163
2205812	male	56	G4	glioblastoma	IDH（WT）	2020-10-09	2021-11-09	dead	396
2202941	female	62	G4	glioblastoma	IDH（WT）	2020-09-27		alive	788
2199597	male	59	G4	glioblastoma	IDH（WT）	2020-09-17		alive	798
2184610	female	56	G4	glioblastoma	IDH（WT）	2020-08-03		alive	843
2205553	male	45	G4	glioblastoma	IDH（WT）	2020-10-08		alive	777
3001430	male	73	G4	glioblastoma	IDH（WT）	2020-10-31	2022-06-18	dead	595
2202207	female	33	G4	glioblastoma	IDH（MUT）	2020-09-24	2021-10-02	dead	373
2194324	female	35	G4	glioblastoma	IDH（MUT）	2020-09-01		alive	814
2195351	male	49	G4	glioblastoma	IDH（WT）	2020-09-04		alive	811
2157054	male	42	G4	glioblastoma	IDH（WT）	2020-09-01	2021-09-23	dead	387
2040556	male	54	G4	glioblastoma	NA	2019-03-18	2020-02-20	dead	339
1517286	female	41	G4	glioblastoma	NA	2019-06-13	2021-05-08	dead	695
1847301	female	46	G4	glioblastoma	NA	2017-05-24		alive	2010
2099895	female	32	G4	glioblastoma	IDH（WT）	2019-08-21	2020-11-07	dead	444
2088374	male	63	G4	glioblastoma	NA	2019-07-23	2020-03-04	dead	225
1820050	male	66	G4	glioblastoma	NA	2017-02-22	2017-08-23	dead	182
3015257	female	25	G4	glioblastoma	IDH（WT）	2021-01-03	2021-10-07	dead	277
3050459	male	46	G4	glioblastoma	IDH（WT）	2021-03-19		alive	615
3030802	male	64	G4	glioblastoma	IDH（WT）	2021-02-20	2021-07-02	dead	132
3049743	male	55	G4	glioblastoma	IDH（WT）	2021-03-18		alive	616
3020537	female	54	G4	glioblastoma	IDH（MUT）	2021-01-20	2022-07-05	dead	531
9243260	female	64	G4	glioblastoma	IDH（MUT）	2021-01-31	2022-01-28	dead	362
3038677	male	50	G4	glioblastoma	IDH（WT）	2021-03-03	2022-02-07	dead	341
2203591	female	25	G4	glioblastoma	IDH（WT）	2020-09-29		alive	786
3100630	female	47	G4	glioblastoma	IDH（WT）	2021-05-19		alive	554
3058653	male	73	G4	glioblastoma	IDH（WT）	2021-03-30	2022-07-12	alive	604
1507060	female	30	G3	anaplastic astrocytoma	IDH（MUT）	2017-11-14	2018-10-11	dead	331
2028360	female	55	G3	anaplastic astrocytoma	IDH（WT）	2019-11-21	2020-12-20	dead	395
2187873	female	48	G3	anaplastic astrocytoma	IDH（WT）	2020-08-12		alive	834
1785947	female	49	G3	anaplastic astrocytoma	IDH（MUT）	2020-10-21	2021-02-02	dead	104
1432551	male	46	G3	anaplastic astrocytoma	IDH（MUT）	2020-09-14		alive	801
2207288	female	64	G3	anaplastic astrocytoma	IDH（WT）	2020-09-22		alive	793
2201230	female	32	G3	anaplastic astrocytoma	IDH（MUT）	2020-09-08	2021-10-20	dead	407
2196486	female	38	G3	anaplastic astrocytoma	IDH（MUT）	2020-10-19		alive	766
2209453	female	47	G3	anaplastic astrocytoma	IDH（MUT）	2020-09-18		alive	797
2199891	male	45	G3	anaplastic astrocytoma	IDH（MUT）	2018-01-23	2018-06-07	dead	135
8114781	male	29	G3	anaplastic astrocytoma	IDH（MUT）	2017-12-29		alive	1791
1902305	male	63	G3	anaplastic astrocytoma	IDH（WT）	2017-09-08	2018-10-04	dead	391
1876619	female	49	G3	anaplastic astrocytoma	NA	2019-05-23	2019-10-20	dead	150
2064168	male	49	G3	anaplastic astrocytoma	NA	2019-09-10		alive	1171
2107173	male	68	G3	anaplastic astrocytoma	IDH（MUT）	2021-01-04		alive	689
3015861	male	66	G3	anaplastic astrocytoma	IDH（WT）	2020-12-19		alive	705
3011228	male	35	G3	anaplastic astrocytoma	IDH（WT）	2020-04-15		alive	953
2158732	male	59	G3	anaplastic astrocytoma	IDH（WT）	2021-08-09		alive	472
3140479	female	70	G3	anaplastic astrocytoma	IDH（WT）	2021-03-11		alive	623
3044554	male	52	G3	Anaplastic oligodendroglioma	NA	2019-09-18	2020-09-10	dead	358
1782899	male	58	G3	Anaplastic oligodendroglioma	NA	2017-03-31		alive	2064
1822732	female	34	G3	Anaplastic oligodendroglioma	IDH（MUT）	2017-09-11		alive	1900
1868923	male	42	G3	Anaplastic oligodendroglioma	NA	2016-01-19		alive	2501
1706146	female	30	G3	Anaplastic oligodendroglioma	IDH（MUT）	2019-08-20		alive	1192
2099153	female	70	G3	Anaplastic oligodendroglioma	IDH（MUT）	2020-12-19		alive	705
3011125	male	50	G3	Anaplastic oligodendroglioma	IDH（MUT）	2021-02-09		alive	653
3027526	female	47	G3	Anaplastic oligodendroglioma	IDH（MUT）	2021-03-09	2022-05-02	dead	419
3042790	male	27	G2	oligodendroglioma	IDH（MUT）	2018-06-01		alive	1637
1948762	male	47	G2	oligodendroglioma	NA	2016-11-29		alive	2186
1793313	male	34	G2	oligodendroglioma	NA	2016-04-08	2019-09-18	dead	1258
1731171	female	34	G2	oligodendroglioma	IDH（MUT）	2019-08-23		alive	1189
2100432	female	60	G2	oligodendroglioma	IDH（MUT）	2019-06-02		alive	1271
2068171	male	61	G2	oligodendroglioma	IDH（MUT）	2019-07-02		alive	1241
2079602	female	54	G2	oligodendroglioma	IDH（MUT）	2018-04-29		alive	1670
1941420	female	35	G2	oligodendroglioma	IDH（WT）	2017-10-05		alive	1876
1883974	male	43	G2	oligodendroglioma	IDH（MUT）	2021-05-20		alive	553
3101123	male	51	G2	diffuse astrocytoma	IDH（MUT）	2017-07-31	2021-04-03	dead	1342
1867341	male	44	G2	diffuse astrocytoma	IDH（MUT）	2017-12-09	2022-03-01	dead	1543
1902605	male	29	G2	diffuse astrocytoma	IDH（MUT）	2020-12-02		alive	722
3005937	female	65	G2	diffuse astrocytoma	IDH（WT）	2020-11-24	2021-02-17	dead	85
2218804	male	40	G2	diffuse astrocytoma	IDH（MUT）	2020-09-11	2022-05-19	dead	615
2197693	female	30	G2	diffuse astrocytoma	IDH（MUT）	2020-08-14		alive	832
1653132	male	42	G2	diffuse astrocytoma	IDH（MUT）	2017-06-27		alive	1976
1276696	male	53	G2	diffuse astrocytoma	NA	2019-07-11		alive	1232
2080459	male	26	G2	diffuse astrocytoma	IDH（MUT）	2019-03-19		alive	1346
2041475	male	41	G2	diffuse astrocytoma	IDH（MUT）	2019-03-14		alive	1351
2039773	female	55	G2	diffuse astrocytoma	IDH（MUT）	2019-08-21		alive	1191
2099631	female	36	G2	diffuse astrocytoma	IDH（MUT）	2018-03-20	2020-12-14	dead	1000
1923497	male	36	G2	diffuse astrocytoma	IDH（MUT）	2019-06-14		alive	1259
2072841	female	39	G2	diffuse astrocytoma	IDH（WT）	2019-07-09		alive	1234
2082832	female	62	G2	diffuse astrocytoma	IDH（WT）	2017-10-25		alive	1856
1889227	male	45	G2	diffuse astrocytoma	IDH（MUT）	2019-08-20		alive	1192
2099334	male	37	G2	diffuse astrocytoma	IDH（MUT）	2021-01-25		alive	668
3022046	male	44	G2	diffuse astrocytoma	IDH（MUT）	2021-03-15		alive	619
3047133	male	18	G2	diffuse astrocytoma	IDH（WT）	2021-01-09		alive	684
3017547	male	17	G2	diffuse astrocytoma	IDH（WT）	2021-06-18		alive	524
