# Supplementary material for: Phosducin-like 3 is a novel prognostic and onco-immunological biomarker in glioma: A multi-omics analysis with experimental verification
Source: Front Immunol. 2023 Mar 15;14:1128151. doi: 10.3389/fimmu.2023.1128151 (PMC10050339; doi:10.3389/fimmu.2023.1128151)
Supplement: Supplementary Table 2 — The clinicopathological characteristics of patients in the glioma tissue microarray. [file Table_2.xlsx]

## Sheet: Sheet1
Inpatient No.	Gender	Age	WHO Grade	Date of admission	Date of death/follow-up	Status	OS
1603579	female	21	G2	2017-11-08	2020-01-01	alive	771
1595565	female	46	G2	2017-09-25	2019-11-05	dead	757
1607245	male	30	G2	2017-12-05	2020-01-01	alive	870
1586974	female	29	G2	2017-08-14	2020-01-01	alive	668
1637666	male	56	G2	2017-07-12	2019-05-11	dead	945
1575864	female	43	G2	2017-05-31	2020-01-01	alive	989
1554108	female	59	G2	2017-04-17	2020-01-01	alive	933
1536012	female	47	G2	2017-06-12	2020-01-01	alive	1031
1533094	male	51	G2	2017-03-06	2020-01-01	alive	1239
1446170	male	37	G2	2016-08-10	2020-01-01	alive	1280
1440174	male	27	G2	2016-06-30	2020-01-01	alive	1317
1434660	male	20	G2	2016-05-24	2020-01-01	alive	637
1434076	female	63	G2	2016-05-23	2018-02-19	dead	1007
1424315	male	32	G3	2016-05-13	2019-02-14	dead	1359
1405695	male	22	G3	2016-04-12	2020-01-01	alive	444
1413708	male	66	G3	2016-04-26	2017-07-14	dead	1075
1435655	female	59	G3	2016-06-01	2019-05-12	dead	1398
1396317	male	27	G3	2016-03-04	2020-01-01	alive	633
1410977	female	60	G3	2016-04-06	2017-12-30	dead	130
1397531	female	41	G3	2016-01-22	2016-05-31	dead	357
1373316	female	65	G3	2016-01-14	2017-01-05	dead	489
1588411	male	59	G4	2017-09-01	2019-01-03	dead	320
1590526	female	29	G4	2017-09-04	2018-07-21	dead	227
1594593	female	69	G4	2017-09-19	2018-05-04	dead	538
1595770	female	70	G4	2017-09-22	2019-03-14	dead	860
1650686	male	53	G4	2017-08-24	2020-01-01	alive	551
1584128	male	55	G4	2017-07-12	2019-01-14	dead	797
1705041	female	48	G4	2017-10-26	2020-01-01	alive	797
1518742	female	60	G4	2016-12-27	2018/4/31	dead	292
1492600	male	63	G4	2016-11-26	2017-09-14	dead	397
1544847	male	56	G4	2017-05-05	2018-06-06	dead	98
1651758	female	66	G4	2017-08-31	2017-12-07	dead	645
1542746	female	54	G4	2017-05-03	2019-02-07	dead	1298
1539020	male	64	G4	2016-06-12	2020-01-01	alive	469
1491667	female	67	G4	2016-11-27	2018-03-11	dead	60
1611025	female	60	G4	2017-11-13	2018-01-12	dead	0
