# Supplementary material for: Phosducin-like 3 is a novel prognostic and onco-immunological biomarker in glioma: A multi-omics analysis with experimental verification
Source: Front Immunol. 2023 Mar 15;14:1128151. doi: 10.3389/fimmu.2023.1128151 (PMC10050339; doi:10.3389/fimmu.2023.1128151)
Supplement: Supplementary Table 3 — Details of all primer sequences [file Table_3.xlsx]

## Sheet: Sheet1
Primer		5'to3'	length (bp)
PDCL3	F	TCGGAGAAGTTTTGGAGA	18
PDCL3	R	TGTAAAGGTGCAAGATGAC	19
GAPDH	F	ATCCCATCACCATCTTCC	18
GAPDH	R	ATGACCCTTTTGGCTCCC	18
