# Supplementary material for: Phosducin-like 3 is a novel prognostic and onco-immunological biomarker in glioma: A multi-omics analysis with experimental verification
Source: Front Immunol. 2023 Mar 15;14:1128151. doi: 10.3389/fimmu.2023.1128151 (PMC10050339; doi:10.3389/fimmu.2023.1128151)
Supplement: Supplementary Table 4 — List of antibody information [file Table_4.xlsx]

## Sheet: Sheet1
Gene symbol	Manufacturer	Cat.No.	Class	Host	Application
PDCL3	proteintech	14997-1-AP	Polyclonal	Rabbit	WB/IF/IHC
β-actin	servicebio	GB11001	Polyclonal	Rabbit	WB
MYC-tag	antgene	ANT306	monoclonal	Mouse	IP
IgG	beyotime	A7028	Polyclonal	Mouse	IP
CD31	proteintech	11265-1-AP	Polyclonal	Rabbit	IHC/IF
α-SMA	proteintech	14395-1-AP	Polyclonal	Rabbit	IHC
Nestin	genetex	GTX630201	monoclonal	Mouse	IF
iNOS	proteintech	22226-1-AP	Polyclonal	Rabbit	IHC
FOXP3	abcam	ab215206	monoclonal	Rabbit	IHC
CD206	proteintech	60143-1-Ig	monoclonal	Mouse	IHC
CD68	genetex	GTX41868	monoclonal	Mouse	IHC
CD4	proteintech	67786-1-Ig	monoclonal	Mouse	IHC
