# Supplementary material for: Phosducin-like 3 is a novel prognostic and onco-immunological biomarker in glioma: A multi-omics analysis with experimental verification
Source: Front Immunol. 2023 Mar 15;14:1128151. doi: 10.3389/fimmu.2023.1128151 (PMC10050339; doi:10.3389/fimmu.2023.1128151)
Supplement: Supplementary Table 5 — PDCL3 expression association with clinical pathological characteristics (logistic regression) [file Table_5.xlsx]

## Sheet: Sheet1
Characteristics	Total(N)	Odds Ratio(OR)	P value
Age
<=60 vs. >60	670	3.859 (2.560-5.938)	<0.001
Gender
Male vs. Female	670	1.103 (0.812-1.499)	0.532
WHO grade
G3 vs. G2	453	2.876 (1.924-4.342)	<0.001
G4 vs. G2	376	85.213 (38.415-227.286)	<0.001
G4 vs. G3	397	29.633 (13.666-77.738)	<0.001
Histological type
Glioblastoma vs. Astrocytoma	352	40.040 (18.229-105.969)	<0.001
Oligoastrocytoma vs. Oligodendroglioma	318	1.171 (0.728-1.898)	0.518
Glioblastoma vs. Oligodendroglioma	350	48.222 (21.882-127.939)	<0.001
IDH status
Mut vs. WT	661	0.100 (0.067-0.146)	<0.001
1p/19q codeletion
non-codel vs. codel	664	1.803 (1.265-2.585)	0.001
